# Supplementary material for: The Effectiveness and Safety of Stem Cell-Based Tissue Engineering in the Regeneration of Periodontal Bone Lesions: A Systematic Review
Source: Clin Pract. 2025 Nov 26;15(12):222. doi: 10.3390/clinpract15120222 (PMC12732106; doi:10.3390/clinpract15120222)
Supplement: Supplementary file 1 [file clinpract-15-00222-s001.zip]

Archive with 1 entries (1 files):
- clinpract-3961720-supplementary.pdf
